# Supplementary material for: Design and Implementation of a Blue-Light-Controlled Gene-Switch System
Source: Molecules. 2026 Jun 10;31(12):2032. doi: 10.3390/molecules31122032 (PMC13304687; doi:10.3390/molecules31122032)
Supplement: Supplementary file 1 [file molecules-31-02032-s001.zip]

Archive with 1 entries (1 files):
- molecules-4355961-supplementary.pdf
